# Supplementary material for: Molecular Phylogeny of Grassland Caterpillars (Lepidoptera: Lymantriinae: Gynaephora) Endemic to the Qinghai-Tibetan Plateau
Source: PLoS One. 2015 Jun 8;10(6):e0127257. doi: 10.1371/journal.pone.0127257 (PMC4459697; doi:10.1371/journal.pone.0127257)
Supplement: S1 Table — (XLSX) [file pone.0127257.s004.xlsx]

## Sheet: Sheet1
Table S1. Detailed information for specimens of Gynaephora from the Qing-Tibetan Plateau and outgroup taxa included in this study.
Family	Subfamily	Species	Locality	ID	Altitude	Latitude	Longitude	Haplotype							GenBank accession nos.
								COI	ND5	GAPDH	EF-1α	2 mt genes	2 nuc genes	4 genes	COI	ND5	GAPDH	EF1α
Erebidae	Lymantriinae	Gynaephora alpherakii	Naqu County, the Tibet Autonomous Region	NQ1	4500	30°32'50''	921°18'36''	Hap5	Hap5	Hap9	Hap4	Hap14	Hap14	Hap31	KF887501	KF887646	KF887791	KF887848
Erebidae	Lymantriinae	Gynaephora alpherakii	Naqu County, the Tibet Autonomous Region	NQ2	4500	30°32'50''	921°18'36''	Hap5	Hap5	Hap9	Hap4	Hap14	Hap14	Hap31	KF887502	KF887647	KF887792	KF887849
Erebidae	Lymantriinae	Gynaephora alpherakii	Naqu County, the Tibet Autonomous Region	NQ3	4500	30°32'50''	921°18'36''	Hap5	Hap5	Hap9	Hap4	Hap14	Hap14	Hap31	KF887503	KF887648	KF887793	KF887850
Erebidae	Lymantriinae	Gynaephora alpherakii	Naqu County, the Tibet Autonomous Region	NQ4	4500	30°32'50''	921°18'36''	Hap5	Hap5	Hap9	Hap4	Hap14	Hap14	Hap31	KF887504	KF887649	KF887794	KF887851
Erebidae	Lymantriinae	Gynaephora alpherakii	Naqu County, the Tibet Autonomous Region	NQ5	4500	30°32'50''	921°18'36''	Hap5	Hap5	Hap9	Hap4	Hap14	Hap14	Hap31	KF887505	KF887650	KP419880	KP419792
Erebidae	Lymantriinae	Gynaephora alpherakii	Naqu County, the Tibet Autonomous Region	NQ6	4500	30°32'50''	921°18'36''	Hap5	Hap5	Hap9	Hap4	Hap14	Hap14	Hap31	KF887506	KF887651	KP419881	KP419793
Erebidae	Lymantriinae	Gynaephora alpherakii	Naqu County, the Tibet Autonomous Region	NQ7	4500	30°32'50''	921°18'36''	Hap5	Hap5	Hap9	Hap4	Hap14	Hap14	Hap31	KF887507	KF887652	KP419882	KP419794
Erebidae	Lymantriinae	Gynaephora alpherakii	Naqu County, the Tibet Autonomous Region	NQ8	4500	30°32'50''	921°18'36''	Hap5	Hap5	Hap9	Hap4	Hap14	Hap14	Hap31	KF887508	KF887653	KP419883	KP419795
Erebidae	Lymantriinae	Gynaephora alpherakii	Naqu County, the Tibet Autonomous Region	NQ9	4500	30°32'50''	921°18'36''	Hap5	Hap5	Hap9	Hap7	Hap14	Hap15	Hap32	KF887509	KF887654	KP419884	KP419796
Erebidae	Lymantriinae	Gynaephora alpherakii	Naqu County, the Tibet Autonomous Region	NQ10	4500	30°32'50''	921°18'36''	Hap5	Hap5	Hap9	Hap4	Hap14	Hap14	Hap31	KF887510	KF887655	KP419885	KP419797
Erebidae	Lymantriinae	Gynaephora qinghaiensis	Yushu County, Qinghai Province	YS1	4000	32°83'11''	97°13'15''	Hap11	Hap10	Hap9	Hap4	Hap18	Hap14	Hap40	KF887511	KF887656	KF887795	KF887852
Erebidae	Lymantriinae	Gynaephora qinghaiensis	Yushu County, Qinghai Province	YS2	4000	32°83'11''	97°13'15''	Hap11	Hap10	Hap9	Hap4	Hap18	Hap14	Hap40	KF887512	KF887657	KF887796	KF887853
Erebidae	Lymantriinae	Gynaephora qinghaiensis	Yushu County, Qinghai Province	YS3	4000	32°83'11''	97°13'15''	Hap11	Hap10	Hap10	Hap4	Hap18	Hap16	Hap41	KF887513	KF887658	KF887797	KF887854
Erebidae	Lymantriinae	Gynaephora qinghaiensis	Yushu County, Qinghai Province	YS4	4000	32°83'11''	97°13'15''	Hap11	Hap10	Hap10	Hap4	Hap18	Hap16	Hap41	KF887514	KF887659	KF887798	KF887855
Erebidae	Lymantriinae	Gynaephora qinghaiensis	Yushu County, Qinghai Province	YS5	4000	32°83'11''	97°13'15''	Hap11	Hap10	Hap10	Hap4	Hap18	Hap16	Hap41	KF887515	KF887660	KP419895	KP419807
Erebidae	Lymantriinae	Gynaephora qinghaiensis	Yushu County, Qinghai Province	YS6	4000	32°83'11''	97°13'15''	Hap11	Hap10	Hap9	Hap4	Hap18	Hap14	Hap40	KF887516	KF887661	KP419896	KP419808
Erebidae	Lymantriinae	Gynaephora qinghaiensis	Yushu County, Qinghai Province	YS7	4000	32°83'11''	97°13'15''	Hap11	Hap10	Hap10	Hap4	Hap18	Hap16	Hap41	KF887517	KF887662	KP419897	KP419809
Erebidae	Lymantriinae	Gynaephora qinghaiensis	Yushu County, Qinghai Province	YS8	4000	32°83'11''	97°13'15''	Hap11	Hap10	Hap10	Hap4	Hap18	Hap16	Hap41	KF887518	KF887663	KP419898	KP419810
Erebidae	Lymantriinae	Gynaephora qinghaiensis	Yushu County, Qinghai Province	YS9	4000	32°83'11''	97°13'15''	Hap11	Hap10	Hap10	Hap4	Hap18	Hap16	Hap41	KF887519	KF887664	KP419899	KP419811
Erebidae	Lymantriinae	Gynaephora qinghaiensis	Yushu County, Qinghai Province	YS10	4000	32°83'11''	97°13'15''	Hap11	Hap10	Hap10	Hap4	Hap18	Hap16	Hap41	KF887520	KF887665	KP419900	KP419812
Erebidae	Lymantriinae	Gynaephora menyuanensis	Menyuan County, Qinghai Province	MY1	3000	37°38'11''	101°18'36''	Hap4	Hap6	Hap8	Hap1	Hap12	Hap13	Hap30	KF887521	KF887666	KF887799	KF887856
Erebidae	Lymantriinae	Gynaephora menyuanensis	Menyuan County, Qinghai Province	MY2	3000	37°38'11''	101°18'36''	Hap4	Hap6	Hap8	Hap1	Hap12	Hap13	Hap30	KF887522	KF887667	KF887800	KF887857
Erebidae	Lymantriinae	Gynaephora menyuanensis	Menyuan County, Qinghai Province	MY3	3000	37°38'11''	101°18'36''	Hap4	Hap6	Hap8	Hap1	Hap12	Hap13	Hap30	KF887523	KF887668	KP419872	KP419784
Erebidae	Lymantriinae	Gynaephora menyuanensis	Menyuan County, Qinghai Province	MY4	3000	37°38'11''	101°18'36''	Hap4	Hap6	Hap8	Hap1	Hap12	Hap13	Hap30	KF887524	KF887669	KP419873	KP419785
Erebidae	Lymantriinae	Gynaephora menyuanensis	Menyuan County, Qinghai Province	MY5	3000	37°38'11''	101°18'36''	Hap4	Hap6	Hap8	Hap1	Hap12	Hap13	Hap30	KF887525	KF887670	KP419874	KP419786
Erebidae	Lymantriinae	Gynaephora menyuanensis	Menyuan County, Qinghai Province	MY6	3000	37°38'11''	101°18'36''	Hap4	Hap6	Hap8	Hap1	Hap12	Hap13	Hap30	KF887526	KF887671	KP419875	KP419787
Erebidae	Lymantriinae	Gynaephora menyuanensis	Menyuan County, Qinghai Province	MY7	3000	37°38'11''	101°18'36''	Hap4	Hap6	Hap8	Hap1	Hap12	Hap13	Hap30	KF887527	KF887672	KP419876	KP419788
Erebidae	Lymantriinae	Gynaephora menyuanensis	Menyuan County, Qinghai Province	MY8	3000	37°38'11''	101°18'36''	Hap4	Hap6	Hap8	Hap1	Hap12	Hap13	Hap30	KF887528	KF887673	KP419877	KP419789
Erebidae	Lymantriinae	Gynaephora menyuanensis	Menyuan County, Qinghai Province	MY9	3000	37°38'11''	101°18'36''	Hap4	Hap6	Hap8	Hap1	Hap12	Hap13	Hap30	KF887529	KF887674	KP419878	KP419790
Erebidae	Lymantriinae	Gynaephora menyuanensis	Menyuan County, Qinghai Province	MY10	3000	37°38'11''	101°18'36''	Hap4	Hap6	Hap8	Hap1	Hap12	Hap13	Hap30	KF887530	KF887675	KP419879	KP419791
Erebidae	Lymantriinae	Gynaephora menyuanensis	Qilian County, Qinghai Province	ML1	3200	37°56'31''	100°44'41''	Hap4	Hap6	Hap6	Hap1	Hap12	Hap11	Hap25	KF887531	KF887676	KF887801	KF887858
Erebidae	Lymantriinae	Gynaephora menyuanensis	Qilian County, Qinghai Province	ML2	3200	37°56'31''	100°44'41''	Hap4	Hap6	Hap6	Hap1	Hap12	Hap11	Hap25	KF887532	KF887677	KF887802	KF887859
Erebidae	Lymantriinae	Gynaephora menyuanensis	Qilian County, Qinghai Province	ML3	3200	37°56'31''	100°44'41''	Hap4	Hap6	Hap7	Hap1	Hap12	Hap12	Hap26	KF887533	KF887678	KP419858	KP419770
Erebidae	Lymantriinae	Gynaephora menyuanensis	Qilian County, Qinghai Province	ML4	3200	37°56'31''	100°44'41''	Hap4	Hap6	Hap6	Hap1	Hap12	Hap11	Hap25	KF887534	KF887679	KP419859	KP419771
Erebidae	Lymantriinae	Gynaephora menyuanensis	Qilian County, Qinghai Province	ML5	3200	37°56'31''	100°44'41''	Hap4	Hap6	Hap7	Hap1	Hap12	Hap12	Hap26	KF887535	KF887680	KP419860	KP419772
Erebidae	Lymantriinae	Gynaephora menyuanensis	Qilian County, Qinghai Province	ML6	3200	37°56'31''	100°44'41''	Hap4	Hap6	Hap7	Hap1	Hap12	Hap12	Hap26	KF887536	KF887681	KP419861	KP419773
Erebidae	Lymantriinae	Gynaephora menyuanensis	Qilian County, Qinghai Province	ML7	3200	37°56'31''	100°44'41''	Hap4	Hap6	Hap6	Hap1	Hap12	Hap11	Hap25	KF887537	KF887682	KP419862	KP419774
Erebidae	Lymantriinae	Gynaephora menyuanensis	Qilian County, Qinghai Province	ML8	3200	37°56'31''	100°44'41''	Hap4	Hap6	Hap6	Hap1	Hap12	Hap11	Hap25	KF887538	KF887683	KP419863	KP419775
Erebidae	Lymantriinae	Gynaephora menyuanensis	Qilian County, Qinghai Province	ML9	3200	37°56'31''	100°44'41''	Hap4	Hap6	Hap6	Hap1	Hap12	Hap11	Hap25	KF887539	KF887684	KP419864	KP419776
Erebidae	Lymantriinae	Gynaephora menyuanensis	Qilian County, Qinghai Province	ML10	3200	37°56'31''	100°44'41''	Hap4	Hap6	Hap6	Hap1	Hap12	Hap11	Hap25	KF887540	KF887685	KP419865	KP419777
Erebidae	Lymantriinae	Gynaephora aureata	Zeku County, Qinghai Province	ZK1	3600	34°54'45''	101°31'08''	Hap9	Hap11	Hap2	Hap1	Hap20	Hap3	Hap51	KF887541	KF887686	KF887803	KF887860
Erebidae	Lymantriinae	Gynaephora aureata	Zeku County, Qinghai Province	ZK2	3600	34°54'45''	101°31'08''	Hap9	Hap11	Hap2	Hap4	Hap20	Hap7	Hap52	KF887542	KF887687	KF887804	KF887861
Erebidae	Lymantriinae	Gynaephora aureata	Zeku County, Qinghai Province	ZK3	3600	34°54'45''	101°31'08''	Hap12	Hap11	Hap2	Hap1	Hap21	Hap3	Hap53	KF887543	KF887688	KF887805	KF887862
Erebidae	Lymantriinae	Gynaephora aureata	Zeku County, Qinghai Province	ZK4	3600	34°54'45''	101°31'08''	Hap9	Hap11	Hap2	Hap10	Hap20	Hap24	Hap54	KF887544	KF887689	KF887806	KF887863
Erebidae	Lymantriinae	Gynaephora aureata	Zeku County, Qinghai Province	ZK5	3600	34°54'45''	101°31'08''	Hap9	Hap11	Hap6	Hap3	Hap20	Hap25	Hap55	KF887545	KF887690	KP419908	KP419820
Erebidae	Lymantriinae	Gynaephora aureata	Zeku County, Qinghai Province	ZK6	3600	34°54'45''	101°31'08''	Hap9	Hap11	Hap2	Hap2	Hap20	Hap2	Hap56	KF887546	KF887691	KP419909	KP419821
Erebidae	Lymantriinae	Gynaephora aureata	Zeku County, Qinghai Province	ZK7	3600	34°54'45''	101°31'08''	Hap9	Hap11	Hap2	Hap1	Hap20	Hap3	Hap51	KF887547	KF887692	KP419910	KP419822
Erebidae	Lymantriinae	Gynaephora aureata	Zeku County, Qinghai Province	ZK8	3600	34°54'45''	101°31'08''	Hap9	Hap11	Hap6	Hap2	Hap20	Hap26	Hap57	KF887548	KF887693	KP419911	KP419823
Erebidae	Lymantriinae	Gynaephora aureata	Zeku County, Qinghai Province	ZK9	3600	34°54'45''	101°31'08''	Hap9	Hap11	Hap6	Hap3	Hap20	Hap25	Hap55	KF887549	KF887694	KP419912	KP419824
Erebidae	Lymantriinae	Gynaephora aureata	Zeku County, Qinghai Province	ZK10	3600	34°54'45''	101°31'08''	Hap9	Hap11	Hap6	Hap1	Hap20	Hap11	Hap58	KF887550	KF887695	KP419913	KP419825
Erebidae	Lymantriinae	Gynaephora aureata	Maqu County, Gansu Province	MQ1	3650	33°50'19''	101°52'09''	Hap3	Hap4	Hap2	Hap2	Hap13	Hap2	Hap27	KF887551	KF887696	KF887807	KF887864
Erebidae	Lymantriinae	Gynaephora aureata	Maqu County, Gansu Province	MQ2	3650	33°50'19''	101°52'09''	Hap3	Hap4	Hap2	Hap5	Hap13	Hap8	Hap28	KF887552	KF887697	KF887808	KF887865
Erebidae	Lymantriinae	Gynaephora aureata	Maqu County, Gansu Province	MQ3	3650	33°50'19''	101°52'09''	Hap3	Hap4	Hap2	Hap1	Hap13	Hap3	Hap29	KF887553	KF887698	KF887809	KF887866
Erebidae	Lymantriinae	Gynaephora aureata	Maqu County, Gansu Province	MQ4	3650	33°50'19''	101°52'09''	Hap3	Hap4	Hap2	Hap2	Hap13	Hap2	Hap27	KF887554	KF887699	KP419866	KP419778
Erebidae	Lymantriinae	Gynaephora aureata	Maqu County, Gansu Province	MQ5	3650	33°50'19''	101°52'09''	Hap3	Hap4	Hap2	Hap1	Hap13	Hap3	Hap29	KF887555	KF887700	KP419867	KP419779
Erebidae	Lymantriinae	Gynaephora aureata	Maqu County, Gansu Province	MQ6	3650	33°50'19''	101°52'09''	Hap3	Hap4	Hap2	Hap1	Hap13	Hap3	Hap29	KF887556	KF887701	KP419868	KP419780
Erebidae	Lymantriinae	Gynaephora aureata	Maqu County, Gansu Province	MQ7	3650	33°50'19''	101°52'09''	Hap3	Hap5	Hap2	Hap1	Hap13	Hap3	Hap29	KF887557	KF887702	KF887810	KF887867
Erebidae	Lymantriinae	Gynaephora aureata	Maqu County, Gansu Province	MQ8	3650	33°50'19''	101°52'09''	Hap3	Hap4	Hap2	Hap2	Hap13	Hap2	Hap27	KF887558	KF887703	KP419869	KP419781
Erebidae	Lymantriinae	Gynaephora aureata	Maqu County, Gansu Province	MQ9	3650	33°50'19''	101°52'09''	Hap3	Hap4	Hap2	Hap1	Hap13	Hap3	Hap29	KF887559	KF887704	KP419870	KP419782
Erebidae	Lymantriinae	Gynaephora aureata	Maqu County, Gansu Province	MQ10	3650	33°50'19''	101°52'09''	Hap3	Hap4	Hap2	Hap1	Hap13	Hap3	Hap29	KF887560	KF887705	KP419871	KP419783
Erebidae	Lymantriinae	Gynaephora qumalaiensis	Qumalai County, Qinghai Province	QML1	4550	34°07'54''	95°79'25''	Hap6	Hap7	Hap10	Hap4	Hap15	Hap16	Hap33	KF887561	KF887706	KF887811	KF887868
Erebidae	Lymantriinae	Gynaephora qumalaiensis	Qumalai County, Qinghai Province	QML2	4550	34°07'54''	95°79'25''	Hap7	Hap8	Hap9	Hap4	Hap16	Hap16	Hap34	KF887562	KF887707	KF887812	KF887869
Erebidae	Lymantriinae	Gynaephora qumalaiensis	Qumalai County, Qinghai Province	QML3	4550	34°07'54''	95°79'25''	Hap7	Hap8	Hap10	Hap4	Hap16	Hap16	Hap35	KF887563	KF887708	KP419886	KP419798
Erebidae	Lymantriinae	Gynaephora qumalaiensis	Qumalai County, Qinghai Province	QML4	4550	34°07'54''	95°79'25''	Hap7	Hap8	Hap10	Hap4	Hap16	Hap16	Hap35	KF887564	KF887709	KP419887	KP419799
Erebidae	Lymantriinae	Gynaephora qumalaiensis	Qumalai County, Qinghai Province	QML6	4550	34°07'54''	95°79'25''	Hap6	Hap7	Hap10	Hap4	Hap15	Hap16	Hap33	KF887565	KF887710	KF887813	KF887870
Erebidae	Lymantriinae	Gynaephora qumalaiensis	Qumalai County, Qinghai Province	QML7	4550	34°07'54''	95°79'25''	Hap6	Hap8	Hap10	Hap4	Hap17	Hap16	Hap36	KF887566	KF887711	KF887814	KF887871
Erebidae	Lymantriinae	Gynaephora qumalaiensis	Qumalai County, Qinghai Province	QML8	4550	34°07'54''	95°79'25''	Hap7	Hap8	Hap10	Hap4	Hap16	Hap16	Hap35	KF887567	KF887712	KF887815	KF887872
Erebidae	Lymantriinae	Gynaephora qumalaiensis	Qumalai County, Qinghai Province	QML9	4550	34°07'54''	95°79'25''	Hap6	Hap7	Hap10	Hap1	Hap15	Hap17	Hap37	KF887568	KF887713	KF887816	KF887873
Erebidae	Lymantriinae	Gynaephora qumalaiensis	Qumalai County, Qinghai Province	QML10	4550	34°07'54''	95°79'25''	Hap6	Hap7	Hap10	Hap4	Hap15	Hap16	Hap33	KF887569	KF887714	KF887817	KF887874
Erebidae	Lymantriinae	Gynaephora qumalaiensis	Zhiduo County, Qinghai Province	ZD1	4500	33°79'74''	95°46'70''	Hap6	Hap7	Hap2	Hap5	Hap15	Hap8	Hap42	KF887570	KF887715	KF887818	KF887875
Erebidae	Lymantriinae	Gynaephora qumalaiensis	Zhiduo County, Qinghai Province	ZD2	4500	33°79'74''	95°46'70''	Hap6	Hap7	Hap9	Hap4	Hap15	Hap14	Hap43	KF887571	KF887716	KF887819	KF887876
Erebidae	Lymantriinae	Gynaephora qumalaiensis	Zhiduo County, Qinghai Province	ZD3	4500	33°79'74''	95°46'70''	Hap6	Hap7	Hap9	Hap8	Hap15	Hap19	Hap44	KF887572	KF887717	KP419901	KP419813
Erebidae	Lymantriinae	Gynaephora qumalaiensis	Zhiduo County, Qinghai Province	ZD4	4500	33°79'74''	95°46'70''	Hap6	Hap7	Hap10	Hap8	Hap15	Hap20	Hap45	KF887573	KF887718	KP419902	KP419814
Erebidae	Lymantriinae	Gynaephora qumalaiensis	Zhiduo County, Qinghai Province	ZD5	4500	33°79'74''	95°46'70''	Hap6	Hap7	Hap10	Hap9	Hap15	Hap21	Hap46	KF887574	KF887719	KP419903	KP419815
Erebidae	Lymantriinae	Gynaephora qumalaiensis	Zhiduo County, Qinghai Province	ZD6	4500	33°79'74''	95°46'70''	Hap6	Hap7	Hap2	Hap4	Hap15	Hap7	Hap47	KF887575	KF887720	KP419904	KP419816
Erebidae	Lymantriinae	Gynaephora qumalaiensis	Zhiduo County, Qinghai Province	ZD7	4500	33°79'74''	95°46'70''	Hap6	Hap12	Hap9	Hap4	Hap19	Hap14	Hap48	KF887576	KF887721	KF887820	KF887877
Erebidae	Lymantriinae	Gynaephora qumalaiensis	Zhiduo County, Qinghai Province	ZD8	4500	33°79'74''	95°46'70''	Hap6	Hap7	Hap9	Hap8	Hap15	Hap19	Hap44	KF887577	KF887722	KP419905	KP419817
Erebidae	Lymantriinae	Gynaephora qumalaiensis	Zhiduo County, Qinghai Province	ZD9	4500	33°79'74''	95°46'70''	Hap6	Hap7	Hap9	Hap8	Hap15	Hap22	Hap49	KF887578	KF887723	KP419906	KP419818
Erebidae	Lymantriinae	Gynaephora qumalaiensis	Zhiduo County, Qinghai Province	ZD10	4500	33°79'74''	95°46'70''	Hap6	Hap7	Hap10	Hap5	Hap15	Hap23	Hap50	KF887579	KF887724	KP419907	KP419819
Erebidae	Lymantriinae	Gynaephora qumalaiensis	Zaduo County, Qinghai Province	ZQ2	4200	33°22'49''	95°21'30''	Hap6	Hap7	Hap10	Hap4	Hap15	Hap16	Hap33	KF887580	KF887725	KF887821	KF887878
Erebidae	Lymantriinae	Gynaephora qumalaiensis	Zaduo County, Qinghai Province	ZQ3	4200	33°22'49''	95°21'30''	Hap6	Hap7	Hap10	Hap4	Hap15	Hap16	Hap33	KF887581	KF887726	KF887822	KF887879
Erebidae	Lymantriinae	Gynaephora qumalaiensis	Zaduo County, Qinghai Province	ZQ4	4200	33°22'49''	95°21'30''	Hap6	Hap7	Hap2	Hap4	Hap15	Hap7	Hap47	KF887582	KF887727	KP419914	KP419826
Erebidae	Lymantriinae	Gynaephora qumalaiensis	Zaduo County, Qinghai Province	ZQ6	4200	33°22'49''	95°21'30''	Hap6	Hap7	Hap2	Hap4	Hap15	Hap7	Hap47	KF887583	KF887728	KP419915	KP419827
Erebidae	Lymantriinae	Gynaephora qumalaiensis	Zaduo County, Qinghai Province	ZQ7	4200	33°22'49''	95°21'30''	Hap6	Hap7	Hap10	Hap4	Hap15	Hap16	Hap33	KF887584	KF887729	KP419916	KP419828
Erebidae	Lymantriinae	Gynaephora qumalaiensis	Zaduo County, Qinghai Province	ZQ8	4200	33°22'49''	95°21'30''	Hap6	Hap7	Hap10	Hap4	Hap15	Hap16	Hap33	KF887585	KF887730	KP419917	KP419829
Erebidae	Lymantriinae	Gynaephora qumalaiensis	Zaduo County, Qinghai Province	ZQ9	4200	33°22'49''	95°21'30''	Hap6	Hap7	Hap2	Hap4	Hap15	Hap14	Hap43	KF887586	KF887731	KP419918	KP419830
Erebidae	Lymantriinae	Gynaephora qumalaiensis	Zaduo County, Qinghai Province	ZQ10	4200	33°22'49''	95°21'30''	Hap6	Hap7	Hap2	Hap4	Hap15	Hap7	Hap47	KF887587	KF887732	KP419919	KP419831
Erebidae	Lymantriinae	Gynaephora jiuzhiensis	Jiuzhi County, Qinghai Province	SHRM1	4000	33°22'11''	101°19'48''	Hap1	Hap2	Hap2	Hap2	Hap2	Hap2	Hap2	KF887588	KF887733	KF887823	KF887880
Erebidae	Lymantriinae	Gynaephora jiuzhiensis	Jiuzhi County, Qinghai Province	SHRM2	4000	33°22'11''	101°19'48''	Hap1	Hap2	Hap2	Hap1	Hap2	Hap3	Hap4	KF887589	KF887734	KF887824	KF887881
Erebidae	Lymantriinae	Gynaephora jiuzhiensis	Jiuzhi County, Qinghai Province	SHRM3	4000	33°22'11''	101°19'48''	Hap1	Hap2	Hap10	Hap2	Hap2	Hap18	Hap38	KF887590	KF887735	KF887825	KF887882
Erebidae	Lymantriinae	Gynaephora jiuzhiensis	Jiuzhi County, Qinghai Province	SHRM4	4000	33°22'11''	101°19'48''	Hap1	Hap2	Hap10	Hap2	Hap2	Hap18	Hap38	KF887591	KF887736	KP419888	KP419800
Erebidae	Lymantriinae	Gynaephora jiuzhiensis	Jiuzhi County, Qinghai Province	SHRM5	4000	33°22'11''	101°19'48''	Hap1	Hap2	Hap10	Hap1	Hap2	Hap17	Hap39	KF887592	KF887737	KP419889	KP419801
Erebidae	Lymantriinae	Gynaephora jiuzhiensis	Jiuzhi County, Qinghai Province	SHRM6	4000	33°22'11''	101°19'48''	Hap1	Hap2	Hap2	Hap1	Hap2	Hap3	Hap4	KF887593	KF887738	KP419890	KP419802
Erebidae	Lymantriinae	Gynaephora jiuzhiensis	Jiuzhi County, Qinghai Province	SHRM7	4000	33°22'11''	101°19'48''	Hap1	Hap2	Hap2	Hap1	Hap2	Hap3	Hap4	KF887594	KF887739	KP419891	KP419803
Erebidae	Lymantriinae	Gynaephora jiuzhiensis	Jiuzhi County, Qinghai Province	SHRM8	4000	33°22'11''	101°19'48''	Hap1	Hap2	Hap2	Hap2	Hap2	Hap2	Hap2	KF887595	KF887740	KP419892	KP419804
Erebidae	Lymantriinae	Gynaephora jiuzhiensis	Jiuzhi County, Qinghai Province	SHRM9	4000	33°22'11''	101°19'48''	Hap1	Hap2	Hap2	Hap1	Hap2	Hap3	Hap4	KF887596	KF887741	KP419893	KP419805
Erebidae	Lymantriinae	Gynaephora jiuzhiensis	Jiuzhi County, Qinghai Province	SHRM10	4000	33°22'11''	101°19'48''	Hap1	Hap2	Hap2	Hap2	Hap2	Hap2	Hap2	KF887597	KF887742	KP419894	KP419806
Erebidae	Lymantriinae	Gynaephora jiuzhiensis	Aba County, Sichuan Province	AB1	3350	32°54'30''	101°45'22''	Hap1	Hap1	Hap1	Hap1	Hap1	Hap1	Hap1	KF887598	KF887743	KF887826	KF887883
Erebidae	Lymantriinae	Gynaephora jiuzhiensis	Aba County, Sichuan Province	AB2	3350	32°54'30''	101°45'22''	Hap1	Hap2	Hap2	Hap2	Hap2	Hap2	Hap2	KF887599	KF887744	KF887827	KF887884
Erebidae	Lymantriinae	Gynaephora jiuzhiensis	Aba County, Sichuan Province	AB3	3350	32°54'30''	101°45'22''	Hap1	Hap1	Hap2	Hap1	Hap1	Hap3	Hap3	KF887600	KF887745	KF887828	KF887885
Erebidae	Lymantriinae	Gynaephora jiuzhiensis	Aba County, Sichuan Province	AB4	3350	32°54'30''	101°45'22''	Hap1	Hap2	Hap2	Hap1	Hap2	Hap3	Hap4	KF887601	KF887746	KF887829	KF887886
Erebidae	Lymantriinae	Gynaephora jiuzhiensis	Aba County, Sichuan Province	AB5	3350	32°54'30''	101°45'22''	Hap1	Hap2	Hap1	Hap1	Hap2	Hap1	Hap5	KF887602	KF887747	KP419832	KP419744
Erebidae	Lymantriinae	Gynaephora jiuzhiensis	Aba County, Sichuan Province	AB6	3350	32°54'30''	101°45'22''	Hap1	Hap1	Hap2	Hap1	Hap1	Hap3	Hap3	KF887603	KF887748	KP419833	KP419745
Erebidae	Lymantriinae	Gynaephora jiuzhiensis	Aba County, Sichuan Province	AB7	3350	32°54'30''	101°45'22''	Hap1	Hap2	Hap3	Hap1	Hap2	Hap4	Hap6	KF887604	KF887749	KP419834	KP419746
Erebidae	Lymantriinae	Gynaephora jiuzhiensis	Aba County, Sichuan Province	AB8	3350	32°54'30''	101°45'22''	Hap1	Hap2	Hap2	Hap1	Hap2	Hap3	Hap4	KF887605	KF887750	KP419835	KP419747
Erebidae	Lymantriinae	Gynaephora jiuzhiensis	Aba County, Sichuan Province	AB9	3350	32°54'30''	101°45'22''	Hap1	Hap2	Hap2	Hap1	Hap2	Hap3	Hap4	KF887606	KF887751	KP419836	KP419748
Erebidae	Lymantriinae	Gynaephora jiuzhiensis	Aba County, Sichuan Province	AB10	3350	32°54'30''	101°45'22''	Hap1	Hap2	Hap2	Hap1	Hap2	Hap3	Hap4	KF887607	KF887752	KP419837	KP419749
Erebidae	Lymantriinae	Gynaephora jiuzhiensis	Dari County, Qinghai Province	DR1	4100	33°28'20''	100°03'41''	Hap2	Hap1	Hap2	Hap1	Hap9	Hap3	Hap18	KF887608	KF887753	KF887830	KF887887
Erebidae	Lymantriinae	Gynaephora jiuzhiensis	Dari County, Qinghai Province	DR2	4100	33°28'20''	100°03'41''	Hap2	Hap2	Hap2	Hap4	Hap10	Hap7	Hap19	KF887609	KF887754	KF887831	KF887888
Erebidae	Lymantriinae	Gynaephora jiuzhiensis	Dari County, Qinghai Province	DR3	4100	33°28'20''	100°03'41''	Hap2	Hap1	Hap2	Hap5	Hap9	Hap8	Hap20	KF887610	KF887755	KF887832	KF887889
Erebidae	Lymantriinae	Gynaephora jiuzhiensis	Dari County, Qinghai Province	DR4	4100	33°28'20''	100°03'41''	Hap2	Hap2	Hap2	Hap5	Hap10	Hap8	Hap21	KF887611	KF887756	KF887833	KF887890
Erebidae	Lymantriinae	Gynaephora jiuzhiensis	Dari County, Qinghai Province	DR6	4100	33°28'20''	100°03'41''	Hap2	Hap1	Hap5	Hap6	Hap9	Hap9	Hap22	KF887612	KF887757	KP419846	KP419758
Erebidae	Lymantriinae	Gynaephora jiuzhiensis	Dari County, Qinghai Province	DR7	4100	33°28'20''	100°03'41''	Hap2	Hap2	Hap2	Hap4	Hap10	Hap7	Hap19	KF887613	KF887758	KP419847	KP419759
Erebidae	Lymantriinae	Gynaephora jiuzhiensis	Dari County, Qinghai Province	DR8	4100	33°28'20''	100°03'41''	Hap2	Hap2	Hap2	Hap4	Hap10	Hap7	Hap19	KF887614	KF887759	KP419848	KP419760
Erebidae	Lymantriinae	Gynaephora jiuzhiensis	Dari County, Qinghai Province	DR9	4100	33°28'20''	100°03'41''	Hap2	Hap2	Hap5	Hap4	Hap10	Hap10	Hap23	KF887615	KF887760	KP419849	KP419761
Erebidae	Lymantriinae	Gynaephora jiuzhiensis	Dari County, Qinghai Province	DR10	4100	33°28'20''	100°03'41''	Hap2	Hap2	Hap2	Hap4	Hap10	Hap7	Hap19	KF887616	KF887761	KP419850	KP419762
Erebidae	Lymantriinae	Gynaephora jiuzhiensis	Gande County, Qinghai Province	GD1	3400	34°42'56''	100°48'41''	Hap2	Hap3	Hap2	Hap1	Hap11	Hap3	Hap24	KF887617	KF887762	KF887834	KF887891
Erebidae	Lymantriinae	Gynaephora jiuzhiensis	Gande County, Qinghai Province	GD2	3400	34°42'56''	100°48'41''	Hap2	Hap3	Hap2	Hap1	Hap11	Hap3	Hap24	KF887618	KF887763	KF887835	KF887892
Erebidae	Lymantriinae	Gynaephora jiuzhiensis	Gande County, Qinghai Province	GD3	3400	34°42'56''	100°48'41''	Hap2	Hap3	Hap2	Hap1	Hap11	Hap3	Hap24	KF887619	KF887764	KP419851	KP419763
Erebidae	Lymantriinae	Gynaephora jiuzhiensis	Gande County, Qinghai Province	GD4	3400	34°42'56''	100°48'41''	Hap2	Hap3	Hap2	Hap1	Hap11	Hap3	Hap24	KF887620	KF887765	KP419852	KP419764
Erebidae	Lymantriinae	Gynaephora jiuzhiensis	Gande County, Qinghai Province	GD5	3400	34°42'56''	100°48'41''	Hap2	Hap3	Hap2	Hap1	Hap11	Hap3	Hap24	KF887621	KF887766	KP419853	KP419765
Erebidae	Lymantriinae	Gynaephora jiuzhiensis	Gande County, Qinghai Province	GD7	3400	34°42'56''	100°48'41''	Hap2	Hap3	Hap2	Hap1	Hap11	Hap3	Hap24	KF887622	KF887767	KP419854	KP419766
Erebidae	Lymantriinae	Gynaephora jiuzhiensis	Gande County, Qinghai Province	GD8	3400	34°42'56''	100°48'41''	Hap2	Hap3	Hap2	Hap1	Hap11	Hap3	Hap24	KF887623	KF887768	KP419855	KP419767
Erebidae	Lymantriinae	Gynaephora jiuzhiensis	Gande County, Qinghai Province	GD9	3400	34°42'56''	100°48'41''	Hap2	Hap3	Hap2	Hap1	Hap11	Hap3	Hap24	KF887624	KF887769	KP419856	KP419768
Erebidae	Lymantriinae	Gynaephora jiuzhiensis	Gande County, Qinghai Province	GD10	3400	34°42'56''	100°48'41''	Hap2	Hap3	Hap2	Hap1	Hap11	Hap3	Hap24	KF887625	KF887770	KP419857	KP419769
Erebidae	Lymantriinae	Gynaephora ruoergensis	Ruoergai County, Sichuan Province	BY1	3500	33°18'58''	102°57'43''	Hap8	Hap9	Hap2	Hap1	Hap3	Hap3	Hap7	KF887626	KF887771	KF887836	KF887893
Erebidae	Lymantriinae	Gynaephora ruoergensis	Ruoergai County, Sichuan Province	BY2	3500	33°18'58''	102°57'43''	Hap8	Hap9	Hap4	Hap1	Hap3	Hap5	Hap8	KF887627	KF887772	KP419838	KP419750
Erebidae	Lymantriinae	Gynaephora ruoergensis	Ruoergai County, Sichuan Province	BY3	3500	33°18'58''	102°57'43''	Hap8	Hap9	Hap2	Hap2	Hap3	Hap2	Hap9	KF887628	KF887773	KP419839	KP419751
Erebidae	Lymantriinae	Gynaephora ruoergensis	Ruoergai County, Sichuan Province	BY4	3500	33°18'58''	102°57'43''	Hap8	Hap9	Hap2	Hap2	Hap3	Hap2	Hap9	KF887629	KF887774	KP419840	KP419752
Erebidae	Lymantriinae	Gynaephora ruoergensis	Ruoergai County, Sichuan Province	BY5	3500	33°18'58''	102°57'43''	Hap8	Hap4	Hap2	Hap1	Hap4	Hap3	Hap10	KF887630	KF887775	KF887837	KF887894
Erebidae	Lymantriinae	Gynaephora ruoergensis	Ruoergai County, Sichuan Province	BY6	3500	33°18'58''	102°57'43''	Hap8	Hap9	Hap2	Hap2	Hap3	Hap2	Hap9	KF887631	KF887776	KP419841	KP419753
Erebidae	Lymantriinae	Gynaephora ruoergensis	Ruoergai County, Sichuan Province	BY7	3500	33°18'58''	102°57'43''	Hap8	Hap9	Hap2	Hap1	Hap3	Hap3	Hap7	KF887632	KF887777	KF887838	KF887895
Erebidae	Lymantriinae	Gynaephora ruoergensis	Ruoergai County, Sichuan Province	BY8	3500	33°18'58''	102°57'43''	Hap8	Hap9	Hap2	Hap1	Hap3	Hap3	Hap7	KF887633	KF887778	KF887839	KF887896
Erebidae	Lymantriinae	Gynaephora ruoergensis	Ruoergai County, Sichuan Province	BY9	3500	33°18'58''	102°57'43''	Hap9	Hap9	Hap2	Hap3	Hap5	Hap6	Hap11	KF887634	KF887779	KF887840	KF887897
Erebidae	Lymantriinae	Gynaephora ruoergensis	Ruoergai County, Sichuan Province	BY10	3500	33°18'58''	102°57'43''	Hap9	Hap4	Hap2	Hap1	Hap6	Hap3	Hap12	KF887635	KF887780	KF887841	KF887898
Erebidae	Lymantriinae	Gynaephora minora	Ruoergai County, Sichuan Province	DM1	3500	33°34'10''	103°06'36''	Hap9	Hap9	Hap2	Hap2	Hap5	Hap2	Hap13	KF887636	KF887781	KF887842	KF887899
Erebidae	Lymantriinae	Gynaephora minora	Ruoergai County, Sichuan Province	DM2	3500	33°34'10''	103°06'36''	Hap9	Hap9	Hap2	Hap1	Hap5	Hap3	Hap14	KF887637	KF887782	KP419842	KP419754
Erebidae	Lymantriinae	Gynaephora minora	Ruoergai County, Sichuan Province	DM3	3500	33°34'10''	103°06'36''	Hap9	Hap9	Hap2	Hap1	Hap5	Hap3	Hap14	KF887638	KF887783	KP419843	KP419755
Erebidae	Lymantriinae	Gynaephora minora	Ruoergai County, Sichuan Province	DM4	3500	33°34'10''	103°06'36''	Hap8	Hap9	Hap2	Hap2	Hap3	Hap2	Hap9	KF887639	KF887784	KF887843	KF887900
Erebidae	Lymantriinae	Gynaephora minora	Ruoergai County, Sichuan Province	DM5	3500	33°34'10''	103°06'36''	Hap9	Hap9	Hap2	Hap2	Hap5	Hap2	Hap13	KF887640	KF887785	KP419844	KP419756
Erebidae	Lymantriinae	Gynaephora minora	Ruoergai County, Sichuan Province	DM6	3500	33°34'10''	103°06'36''	Hap10	Hap9	Hap2	Hap2	Hap7	Hap2	Hap15	KF887641	KF887786	KF887844	KF887901
Erebidae	Lymantriinae	Gynaephora minora	Ruoergai County, Sichuan Province	DM7	3500	33°34'10''	103°06'36''	Hap10	Hap9	Hap2	Hap1	Hap7	Hap3	Hap16	KF887642	KF887787	KP419845	KP419757
Erebidae	Lymantriinae	Gynaephora minora	Ruoergai County, Sichuan Province	DM8	3500	33°34'10''	103°06'36''	Hap8	Hap4	Hap2	Hap1	Hap4	Hap3	Hap10	KF887643	KF887788	KF887845	KF887902
Erebidae	Lymantriinae	Gynaephora minora	Ruoergai County, Sichuan Province	DM9	3500	33°34'10''	103°06'36''	Hap10	Hap4	Hap2	Hap1	Hap8	Hap3	Hap17	KF887644	KF887789	KF887846	KF887903
Erebidae	Lymantriinae	Gynaephora minora	Ruoergai County, Sichuan Province	DM10	3500	33°34'10''	103°06'36''	Hap9	Hap4	Hap2	Hap1	Hap6	Hap3	Hap12	KF887645	KF887790	KF887847	KF887904
Outgroup
Erebidae	Lymantriinae	Gynaephora selenitica													GU654856
Erebidae	Lymantriinae	Gynaephora selenitica													GU688412
Erebidae	Lymantriinae	Gynaephora rossii													KJ375546
Erebidae	Lymantriinae	Gynaephora rossii													KJ375995
Erebidae	Lymantriinae	Gynaephora rossii													KJ379295
Erebidae	Lymantriinae	Gynaephora rossii													KJ375540
Erebidae	Lymantriinae	Gynaephora rossii													KJ377648
Erebidae	Lymantriinae	Gynaephora rossii													KJ374980
Erebidae	Lymantriinae	Gynaephora groenlandica													KJ379573
Erebidae	Lymantriinae	Gynaephora groenlandica													KJ375044
Erebidae	Lymantriinae	Gynaephora groenlandica													KJ378374
Erebidae	Lymantriinae	Gynaephora groenlandica													KJ380213
Erebidae	Lymantriinae	Gynaephora groenlandica													JN280825
Erebidae	Lymantriinae	Gynaephora groenlandica													JN280826
Erebidae	Lymantriinae	Leucoma salicis													GU828748	-	-	GU829062, GU829347
Erebidae	Lymantriinae	Lymantria dispar													NC_012893	NC_012893	-	U85672
Erebidae	Lymantriinae	Lymantria monacha													GU828655	-	-	GU828986, GU829270
Erebidae	Lymantriinae	Orgyia antiqua													HQ006167	-	HQ006443	HQ006264, HQ006358
Erebidae	Lymantriinae	Orgyia leucostigma													HQ970950	-	-	AF151605
Erebidae	Arctiinae	Arctia caja													HM393250		GU829813	GU829305
Erebidae	Arctiinae	Cisseps fulvicollis													GU828535		GU829722	AF151606
Erebidae	Arctiinae	Dysauxes famula													GU828619			GU828954, GU829244
Erebidae	Arctiinae	Estigmene acrea													GU091095			EAU85670
Erebidae	Arctiinae	Grammia virguncula													EU119535			EU333582
Erebidae	Arctiinae	Hypercompe scribonia													JF841634			EU333588
Erebidae	Arctiinae	Hyphantria cunea													NC_014058	NC_014058	-	U85671
Erebidae	Arctiinae	Nyctemera baulus													GU828801		JN401611	GU829106, GU829384
Erebidae	Arctiinae	Phyrrarctia isabella													GU094281			EU333593
Erebidae	Arctiinae	Pseudophaloe troetschi													GU828534			GU828880, GU829180
Erebidae	Herminiinae	Palthis sp													JN304888			U85678
Erebidae	Herminiinae	Polypogon strigilatus													GU828663		GU829790	GU828994, GU829277
Erebidae	Hypeninae	Hypena baltimoralis													JN401267		JN401596	AY952579
Erebidae	Hypeninae	Hypena proboscidalis													GU828668		GU829794	GU828999, GU829282
Erebidae	Rivulinae	Oxycilla ondo													HQ006184		HQ006456	HQ006280, HQ006375
Erebidae	Rivulinae	Bocula bifaria													JN401258		JN401587	JN401375, JN401485
Erebidae	Rivulinae	Rivula sericealis													GU654966		GU829791	GU828995, GU829278
Erebidae	Scoliopteryginae	Anomis flava													HQ949049		JN401584	JN401371, JN401482
Erebidae	Scoliopteryginae	Ossonoba torpida													JN401252		JN401582	JN401369, JN401480
Nolidae	Chloephorinae	Ariolica argentea													KF491563			HQ006329, HQ006421
Nolidae	Chloephorinae	Nycteola degenerana													JF415819		GU829760	GU828946, GU829238
Nolidae	Chloephorinae	Pseudoips prasinanus													GU828600		GU829754	GU828934, GU829229
Nolidae	Eariadinae	Earias clorana													GU828747		GU829845	GU829061, GU829346
Nolidae	Nolinae	Meganola sp													JN305219		JX304226	U85675
Nolidae	Nolinae	Nola aerugula													GU828670			GU829001, GU829284
