# Supplementary material for: Molecular Phylogeny of Grassland Caterpillars (Lepidoptera: Lymantriinae: Gynaephora) Endemic to the Qinghai-Tibetan Plateau
Source: PLoS One. 2015 Jun 8;10(6):e0127257. doi: 10.1371/journal.pone.0127257 (PMC4459697; doi:10.1371/journal.pone.0127257)
Supplement: S3 Table — (XLSX) [file pone.0127257.s006.xlsx]

## Sheet: Sheet1
Table S3. Detailed information of groups identified by ABGD.
Number of Groups	Species	Individuals
Three	G. jiuzhiensis G. qinghaiensis G. qumalaiensis	Group[ 1 ] n: 75 ;id: AB1 AB2 AB3 AB4 AB5 AB6 AB7 AB8 AB9 AB10 DR1 DR2 DR3 DR4 DR6 DR7 DR8 DR9 DR10 GD1 GD2 GD3 GD4 GD5 GD7 GD8 GD9 GD10 QML1 QML2 QML3 QML4 QML6 QML7 QML8 QML9 QML10 SHRM1 SHRM2 SHRM3 SHRM4 SHRM5 SHRM6 SHRM7 SHRM8 SHRM9 SHRM10 YS1 YS2 YS3 YS4 YS5 YS6 YS7 YS8 YS9 YS10 ZD1 ZD2 ZD3 ZD4 ZD5 ZD6 ZD7 ZD8 ZD9 ZD10 ZQ2 ZQ3 ZQ4 ZQ6 ZQ7 ZQ8 ZQ9 ZQ10
	G. aureata G. ruoergensis G. minora G. menyuanensis	Group[ 2 ] n: 60 ;id: BY1 BY2 BY3 BY4 BY5 BY6 BY7 BY8 BY9 BY10 DM1 DM2 DM3 DM4 DM5 DM6 DM7 DM8 DM9 DM10 ML1 ML2 ML3 ML4 ML5 ML6 ML7 ML8 ML9 ML10 MQ1 MQ2 MQ3 MQ4 MQ5 MQ6 MQ7 MQ8 MQ9 MQ10 MY1 MY2 MY3 MY4 MY5 MY6 MY7 MY8 MY9 MY10 ZK1 ZK2 ZK3 ZK4 ZK5 ZK6 ZK7 ZK8 ZK9 ZK10
	G. alpherakii	Group[ 3 ] n: 10 ;id: NQ1 NQ2 NQ3 NQ4 NQ5 NQ6 NQ7 NQ8 NQ9 NQ10
Five	G. jiuzhiensis	Group[ 1 ] n: 38 ;id: AB1 AB2 AB3 AB4 AB5 AB6 AB7 AB8 AB9 AB10 DR1 DR2 DR3 DR4 DR6 DR7 DR8 DR9 DR10 GD1 GD2 GD3 GD4 GD5 GD7 GD8 GD9 GD10 SHRM1 SHRM2 SHRM3 SHRM4 SHRM5 SHRM6 SHRM7 SHRM8 SHRM9 SHRM10
	G. aureata G. ruoergensis G. minora G. menyuanensis	Group[ 2 ] n: 60 ;id: BY1 BY2 BY3 BY4 BY5 BY6 BY7 BY8 BY9 BY10 DM1 DM2 DM3 DM4 DM5 DM6 DM7 DM8 DM9 DM10 MQ1 MQ2 MQ3 MQ4 MQ5 MQ6 MQ7 MQ8 MQ9 MQ10 ZK1 ZK2 ZK3 ZK4 ZK5 ZK6 ZK7 ZK8 ZK9 ZK10 ML1 ML2 ML3 ML4 ML5 ML6 ML7 ML8 ML9 ML10 MY1 MY2 MY3 MY4 MY5 MY6 MY7 MY8 MY9 MY10
	G. qumalaiensis	Group[ 3 ] n: 27 ; id: QML1 QML2 QML3 QML4 QML6 QML7 QML8 QML9 QML10 ZD1 ZD2 ZD3 ZD4 ZD5 ZD6 ZD7 ZD8 ZD9 ZD10 ZQ2 ZQ3 ZQ4 ZQ6 ZQ7 ZQ8 ZQ9 ZQ10
	G. qinghaiensis	Group[ 4 ] n: 10 ; id: YS1 YS2 YS3 YS4 YS5 YS6 YS7 YS8 YS9 YS10
	G. alpherakii	Group[ 5 ] n: 10 ;id: NQ1 NQ2 NQ3 NQ4 NQ5 NQ6 NQ7 NQ8 NQ9 NQ10
Six	G. jiuzhiensis	Group[ 1 ] n: 38 ;id: AB1 AB2 AB3 AB4 AB5 AB6 AB7 AB8 AB9 AB10 DR1 DR2 DR3 DR4 DR6 DR7 DR8 DR9 DR10 GD1 GD2 GD3 GD4 GD5 GD7 GD8 GD9 GD10 SHRM1 SHRM2 SHRM3 SHRM4 SHRM5 SHRM6 SHRM7 SHRM8 SHRM9 SHRM10
	G. aureata G. ruoergensis G. minora	Group[ 2 ] n: 40 ;id: BY1 BY2 BY3 BY4 BY5 BY6 BY7 BY8 BY9 BY10 DM1 DM2 DM3 DM4 DM5 DM6 DM7 DM8 DM9 DM10 MQ1 MQ2 MQ3 MQ4 MQ5 MQ6 MQ7 MQ8 MQ9 MQ10 ZK1 ZK2 ZK3 ZK4 ZK5 ZK6 ZK7 ZK8 ZK9 ZK10
	G. menyuanensis	Group[ 3 ] n: 20 ;id: ML1 ML2 ML3 ML4 ML5 ML6 ML7 ML8 ML9 ML10 MY1 MY2 MY3 MY4 MY5 MY6 MY7 MY8 MY9 MY10
	G. alpherakii	Group[ 4 ] n: 10 ;id: NQ1 NQ2 NQ3 NQ4 NQ5 NQ6 NQ7 NQ8 NQ9 NQ10
	G. qumalaiensis	Group[ 5 ] n: 27 ;id: QML1 QML2 QML3 QML4 QML6 QML7 QML8 QML9 QML10 ZD1 ZD2 ZD3 ZD4 ZD5 ZD6 ZD7 ZD8 ZD9 ZD10 ZQ2 ZQ3 ZQ4 ZQ6 ZQ7 ZQ8 ZQ9 ZQ10
	G. qinghaiensis	Group[ 6 ] n: 10 ;id: YS1 YS2 YS3 YS4 YS5 YS6 YS7 YS8 YS9 YS10
Seven	G. jiuzhiensis	Group[ 1 ] n: 38 ;id: AB1 AB2 AB3 AB4 AB5 AB6 AB7 AB8 AB9 AB10 DR1 DR2 DR3 DR4 DR6 DR7 DR8 DR9 DR10 GD1 GD2 GD3 GD4 GD5 GD7 GD8 GD9 GD10 SHRM1 SHRM2 SHRM3 SHRM4 SHRM5 SHRM6 SHRM7 SHRM8 SHRM9 SHRM10
	Clade B	Group[ 2 ] n: 23 ;id: BY1 BY2 BY3 BY4 BY5 BY6 BY7 BY8 DM4 DM6 DM7 DM8 DM9 MQ1 MQ2 MQ3 MQ4 MQ5 MQ6 MQ7 MQ8 MQ9 MQ10
	G. menyuanensis	Group[ 3 ] n: 20 ;id: ML1 ML2 ML3 ML4 ML5 ML6 ML7 ML8 ML9 ML10 MY1 MY2 MY3 MY4 MY5 MY6 MY7 MY8 MY9 MY10
	G. alpherakii	Group[ 4 ] n: 10 ;id: NQ1 NQ2 NQ3 NQ4 NQ5 NQ6 NQ7 NQ8 NQ9 NQ10
	G. qumalaiensis	Group[ 5 ] n: 27 ;id: QML1 QML2 QML3 QML4 QML6 QML7 QML8 QML9 QML10 ZD1 ZD2 ZD3 ZD4 ZD5 ZD6 ZD7 ZD8 ZD9 ZD10 ZQ2 ZQ3 ZQ4 ZQ6 ZQ7 ZQ8 ZQ9 ZQ10
	G. qinghaiensis	Group[ 6 ] n: 10 ;id: YS1 YS2 YS3 YS4 YS5 YS6 YS7 YS8 YS9 YS10
	Clade A	Group[ 7 ] n: 17 ;id: BY9 BY10 DM1 DM2 DM3 DM5 DM10 ZK1 ZK2 ZK3 ZK4 ZK5 ZK6 ZK7 ZK8 ZK9 ZK10
